# Supplementary material for: Impact of the Configurational Microstructure of Carboxylate-Rich Chitosan Beads on Its Adsorptive Removal of Diclofenac Potassium from Contaminated Water
Source: Polymers (Basel). 2023 Oct 31;15(21):4274. doi: 10.3390/polym15214274 (PMC10649765; doi:10.3390/polym15214274)
Supplement: Supplementary file 1 [file polymers-15-04274-s001.zip]

Archive with 1 entries (1 files):
- polymers-2654890-supplementary.pdf
